# Supplementary material for: Malignant Neoplasms Arising in the Cardiac Pacemaker Cavity: A Systematic Review
Source: Cancers (Basel). 2023 Oct 29;15(21):5206. doi: 10.3390/cancers15215206 (PMC10647525; doi:10.3390/cancers15215206)
Supplement: Supplementary file 1 [file cancers-15-05206-s001.zip]

Archive with 1 entries (1 files):
- cancers-2615369-supplementary.pdf
